# Supplementary material for: Metabolomic Signatures of Scarff–Bloom–Richardson (SBR) Grade in Non-Metastatic Breast Cancer
Source: Cancers (Basel). 2023 Mar 23;15(7):1941. doi: 10.3390/cancers15071941 (PMC10093598; doi:10.3390/cancers15071941)
Supplement: Supplementary file 1 [file cancers-15-01941-s001.zip]

Archive with 2 entries (2 files):
- TableS1.xlsx
- /Supplementary_Data_Figures.pptx
