# Supplementary material for: Metabolomic Signatures of Scarff–Bloom–Richardson (SBR) Grade in Non-Metastatic Breast Cancer
Source: Cancers (Basel). 2023 Mar 23;15(7):1941. doi: 10.3390/cancers15071941 (PMC10093598; doi:10.3390/cancers15071941)
Supplement: Supplementary file 1 [file cancers-15-01941-s001.zip › TableS1.xlsx]

## Sheet: Feuil1
				Training Set	Validation Set
	Pathway	Total Cmpd	Hits	Raw p	Raw p
	Tryptophan metabolism	41	9	1.09E-05	3.13E-05
	Glyoxylate and dicarboxylate metabolism	32	9	9.12E-05	3.01E-02
	Histidine metabolism	16	5	9.43E-04	8.31E-03
	Glycine, serine and threonine metabolism	33	12	1.58E-03	3.07E-02
	Nicotinate and nicotinamide metabolism	15	5	1.90E-03	3.48E-02
	Glutathione metabolism	28	9	2.52E-03	3.17E-02
	Pyrimidine metabolism	39	10	5.28E-03	5.41E-04
	Glycerolipid metabolism	16	2	8.38E-03	2.08E-02
